# Supplementary material for: MUC16 stimulates neutrophils to an inflammatory and immunosuppressive phenotype in ovarian cancer
Source: J Ovarian Res. 2023 Aug 30;16:181. doi: 10.1186/s13048-023-01207-0 (PMC10466733; doi:10.1186/s13048-023-01207-0)
Supplement: Supplementary file 1 — Supplementary Material 1 [file 13048_2023_1207_MOESM1_ESM.xlsx]

## Sheet: Sheet1
Barcode	Age	Histological type	Stage	CA125	N%	L%	M%	N	L	M	NLR	TNF	IL-1b	IL-2	IL-6	IL-8	IL-10
1	52	HGSOC	IIIC	447	72.7	18.6		6.74	1.72		3.9186
2	51	HGSOC	IIIA	1272	53.4	39		3.31	2.42		1.36777	4.56	0	611	4.94	17	0
3	54	HGSOC	IIIC	11.1	89.1	7.1		10.81	0.87		12.4253
4	54	HGSOC	IIIC	10.5	66.1	23.6		4.96	1.77		2.80226
5	53	OCCC	IIA	14.7	61.3	31.5	4.6	3.33	1.71	0.25	1.94737	4.1	0	362	7.72	22	0
6	64	HGSOC	IIA	88.52	58.8	31.3	5.9	2.42	1.28	0.24	1.89062
7	67	HGSOC	IVB	569.3	62.3	31.2	5	4.66	2.33	0.37	2	5.06	7.04	286	3.37	22.5	10.2
8	77	HGSOC	IIIC	805.2	62.7	29	7.3	2.57	1.19	0.3	2.15966	4.38	0	453	3.34	6.43	0
9	70	HGSOC	IIIC	781.7	88.7	5.9	5.2	8.77	0.58	0.51	15.1207
10	59	OCCC	IIA	15.17	64.8	26.7	5.4	2.74	1.13	0.23	2.42478	4	0	332	2.02	5	0
11	68	HGSOC	IIIC	10.9	56.9	33.4	6.5	2.78	1.63	0.32	1.70552
12	55	HGSOC	IA	24.76	66.8	24.9	5.5	5.23	1.95	0.43	2.68205	5.71	6.39	155	2.68	61.6	0
13	61	HGSOC	IC	574.3	73.4	20.5	4.6	2.54	0.71	0.16	3.57746	15	16.3	289	17.8	244	0
14	74	OCCC	IC	7.36	64.8	28.2	5.6	3.21	1.4	0.28	2.29286	10.7	78.6	282	12	844	0
15	70	HGSOC	IIIC	171.2	56.5	37.8	4.8	3.73	2.5	0.32	1.492	6.51	0	458	4.47	63.5	0
16	66	MOC	IIIC	65.37	59.1	30	8	2.08	1.06	0.28	1.96226
17	54	MOC	IC	22.6	47.9	45.3	4.8	3.39	3.21	0.34	1.05607	4.67	0	364	6.84	37.6	0
18	58	HGSOC	IA	356.6	63.3	28.2	5.1	3.96	1.76	0.32	2.25
19	60	OEC	IA	30.3	70.7	21.2	7.6	6.11	1.83	0.66	3.3388	5.99	0	556	10.4	11	0
20	58	HGSOC	IIA	276	75.5	16.6	6.7	6.68	1.47	0.59	4.54422
21	50	HGSOC	IVB	38.06	75.3	18.4	5.2	4.37	1.07	0.3	4.08411	5.51	0	270	2.41	7.88	0
22	67	OEC	IIIA	2609	76.9	15.9	7	7.86	1.63	0.72	4.82209
23	53	HGSOC	IIIC	126.7	67.1	28	3.8	5.82	2.43	0.33	2.39506
24	55	HGSOC	IIA	2714	81.8	12.6	4	6.54	1.01	0.32	6.47525	10.7	0	1292	7.48	21.2	0
25	57	HGSOC	IIIC	636	79.4	11.2	7.5	5.53	0.78	0.52	7.08974	13.6	9.78	1937	12.6	27.9	0
26	54	HGSOC	IIIC	111	77.1	15.4	6.4	4.96	0.99	0.41	5.0101	8.76	0	1257	9.7	70	0
27	54	OCCC	IA	3169	79.4	15.6	4.5	8.06	1.59	0.46	5.06918
28	69	HGSOC	IA	57.8	59.2	33	5	1.88	1.05	0.16	1.79048
29	63	HGSOC	IIA	98.9	54.3	32.8	7.9	2.94	1.78	0.43	1.65169
30	75	MOC	IIIC	180.9	71.5	24.3	4.1	6.33	2.15	0.36	2.94419
31	61	HGSOC	IIIC	1062	68.6	26.2	4.1	5.33	2.04	0.32	2.61275
32	43	OEC	IIIC	21.1	71.7	24.1	3.2	3.65	1.22	0.16	2.9918
33	72	OEC	IIIC	164	80.4	12	6	6.16	0.92	0.46	6.69565	6.59	0	1031	20.5	344	0
34	54	HGSOC	IIA	38.8	45.9	43.9	6.4	2.37	2.27	0.33	1.04405		0	402	5.57	124	0
35	48	HGSOC	IV	24.8	81.2	12.7	5.6	11.96	1.88	0.82	6.3617		277	438	108	622	15.8
36	49	LGSOC	IA	16.2	69.9	22.4	6	4.05	1.3	0.35	3.11538	19	9.57	210	7.27	186	0
37	67	MOC	IC	278	66.5	24	6.3	4.5	1.61	0.42	2.79503	12.7	33	195	28.5	1066	0
38	52	HGSOC	IIIC	608	83.3	10	6.1	6.25	0.75	0.46	8.33333
39	63	HGSOC	IV	462	69.3	21	8.5	3.91	1.18	0.48	3.31356	32	9.47	389	15.7	412	0
40	62	HGSOC	IIIC	18.9	61.9	31.5	5.2	3.58	1.82	0.3	1.96703
41	63	OCCC	IC	102	65.8	25.6	6.2	5.2	2.03	0.49	2.56158
42	37	LGSOC	IC	390	72	21.6	5.8	12.43	3.73	1	3.33244	7.93	0	708	21.5	45	0
43	53	HGSOC	IV	34.5	76.9	17.6	4.8	5.04	1.16	0.32	4.34483
44	57	OEC	IV	19.9	75.9	11.8	7.1	4.2	0.66	0.4	6.36364	14	0	652	5.5	94.2	0
45	53	HGSOC	IV	604	59.1	31.2	7.3	2.58	1.37	0.31	1.88321
46	58	OEC	IA	50.8	69	22		4.05	1.3		3.11538	5.28	0	220	2	18.4	0
47	54	HGSOC	IIIB	208	54.2	28.7	5.2	3.87	1.73	0.31	2.23699
48	49	OCCC	IIIA1	88.5	61.8	31.4	6	4.11	2.08	0.39	1.97596
49	67	HGSOC	IIIC	301	81.3	13.5	4.4	5.39	0.9	0.29	5.98889
50	33	OEC	IA	1584	95.1	3.5	1.4	14.48	0.53	0.22	27.3208
51	12	OEC	IA	46.3	66.7	25.8		4.12	1.6		2.575	6.45	9.66	205	5.27	26.5	0
52	36	OCCC	IA	716	76	16.8	5.2	4.35	0.96	0.3	4.53125
53	60	HGSOC	IA	31.9	63.4	25.5	6.7	4.1	1.65	0.43	2.48485
54	58	HGSOC	IIIC	466	80.1	14.7		5.43	1		5.43	5.2	0	300	0	0	0
55	55	HGSOC	IIIC	748	63.6	28.7		3.6	1.63		2.20859	8.05	12.3	470	4.01	98.6	0
56	40	HGSOC	IIA	31.1	79.2	14	4.7	7.82	1.39	0.47	5.6259
57	52	OEC	IA	>5000	68.5	19.7	6.1	7.58	2.18	0.67	3.47706
58	42	HGSOC	IV	71.4	79.5	9.1		7.81	0.89		8.77528
59	39	HGSOC	IIIC	241	76.8	11.5		5.32	0.8		6.65
60	68	HGSOC	IIB	28.1	76.2	18		6.16	1.45		4.24828	6.35	0	464	0	8.96	0
61	56	HGSOC	IIIC	14.5	78.7	13.7		3.96	0.69		5.73913
62	50	HGSOC	IV	243.5	49.8	38.1		3.18	2.43		1.30864	21.9	13.5	738	78	401	6.93
63	59	OCCC	IC	17.6	58.1	35.1		4.42	2.67		1.65543
64	67	HGSOC	IC	307	55.1	34.9		3.35	2.11		1.58768
65	72	OCCC	IV	588	82.1	12.5		8.35	1.26		6.62698	12.4	14.8	778	41.8	234	0
66	69	OCCC	IC	5.72	72.4	22.1		3.46	1.06		3.26415
67	86	HGSOC	IIIC	83.8	59.7	30.6		4.67	2.39		1.95397
68	71	HGSOC	IIIC	241	74.2	14.4		6.97	1.35		5.16296
69	69	OEC	IIA	198	63.8	25.6		3.97	1.69		2.34911	5.89	8.82	653	3.29	16.8	0
70	64	HGSOC	IV	8.95	49.4	36.3		2.08	1.53		1.35948	9.46	0	1527	3.37	77.8	0
71	49	HGSOC	IIIC	1197	87.5	7.6		7.62	0.66		11.5455
72	66	HGSOC	IIIC	314	70.3	22.8		5.48	1.78		3.07865	10.6	59.9	334	11.3	635	0
73	56	HGSOC	IIIB	78.7	59.2	35.5		3.27	1.96		1.66837	4.26	5.04	330	0	6.48	0
74	34	MOC	IA	9.21	81.6	14.7		7.09	1.28		5.53906	5.29	0	615	0	0	0
75	57	HGSOC	IIIC	70	72.8	16.9	7.6	4.79	1.11	0.5	4.31532	16.4	7.18	748	25.1	141	13.8
76	49	OCCC	IC	12.7	51.3	38.7		1.77	1.34		1.3209	6.31	0	209	0	15.9	0
77	75	OEC	IIIC	22.1	72.1	17.5		4.79	1.16		4.12931	7.69	0	627	5.23	9.11	0
78	55	OEC	IIIC	76.1	71.3	20.7		6.96	2.03		3.42857	8.9	12.3	1134	24.5	68.5	0
79	58	OEC	IIIC	810	80.2	10.2		6.36	0.81		7.85185	9.51	0	624	4.26	38.7	0
80	56	HGSOC	IIIC	869	67.3	22.9		4.74	1.61		2.9441		5.89	876	15.5	357	0
81	58	HGSOC	IC	4185	92.4	2.6		15.58	0.44		35.4091		49.1	1015	224	2229	15.5
82	70	OEC	IC	94.4	63.9	23		4	1.44		2.77778	6.2	0	437	7.39	12.1	0
83	64	HGSOC	IIIC	18.9	59.8	32.4		4.11	2.23		1.84305
84	72	HGSOC	IIIC	102	56.2	34		2.64	1.6		1.65		0	511	3.36	12.7	0
85	60	HGSOC	IIIC	83	64.8	28.8		5.01	2.22		2.25676	11.6	9.34	683	2.77	43.7	0
86	68	MOC	IV	30.2	58.3	29.7		2.53	1.29		1.96124
87	56	HGSOC	IIIC	285	66.5	20.8		3.48	1.09		3.19266	11.1	6.73	400	13.1	176	0
88	63	HGSOC	IIB	100	80.1	17.2		5.97	1.28		4.66406
89	73	HGSOC	IIIC	1514	63.4	23.9		4.14	1.56		2.65385	15.1	7.36	1052	19	177	0
90	50	HGSOC	IIIC	107	85.9	7.3		8.2	0.7		11.7143	9.3	0	124	6.48	62.6	0
91	50	HGSOC	IIIC	205	71	18.6		4.39	1.15		3.81739
92	69	HGSOC	IIIA	144	80	14.6		3.83	0.69		5.55072	9.78	0	662	4.31	10.2	0
93	62	HGSOC	IIIC	475	66.9	27.2		3.27	1.33		2.45865	11.2	0	601	4.34	14.3	0
94	66	HGSOC	IIIC	243	68.6	19.6		2.98	0.85		3.50588	10.9	0	803	20	34.9	0
95	58	HGSOC	IV	246	65.7	12.5		2.2	0.66		3.33333
96	48	HGSOC	IIIC	925	76.8	15.5		6.03	1.22		4.94262
97	61	HGSOC	IV	74.8	57	20.7		2.09	0.76		2.75	7.94	0	555	3.77	15.8	0
98	71	OCCC	IIIC	229	87.4	7.2		6.65	0.55		12.0909
99	76	HGSOC	IIB	75.4	57.9	32.8		4.06	2.3		1.76522	9.34	5.34	417	0	27.7	0
High-grade serous ovarian cancer, HGSOC; Low-grade serous ovarian cancer, LGSOC; Ovarian clear cell carcinoma, OCCC; Mucinous ovarian cancer, MOC; Ovarian endometrioid adeno-carcinoma, OEC
